# Supplementary material for: Flexible and Stretchable Microneedle Electrode Arrays by Soft Lithography for Continuous Monitoring of Glucose
Source: Biosensors (Basel). 2025 Sep 2;15(9):576. doi: 10.3390/bios15090576 (PMC12467386; doi:10.3390/bios15090576)
Supplement: Supplementary file 1 [file biosensors-15-00576-s001.zip]

Archive with 1 entries (1 files):
- biosensors-3808780-supplementary.pdf
